# Supplementary material for: Preclinical and first-in-human evidence of 4-hydroxybenzoic acid for mitochondrial COQ2 deficiency
Source: Brain. 2025 Sep 10;149(5):1784–97. doi: 10.1093/brain/awaf334 (PMC13140534; doi:10.1093/brain/awaf334)
Supplement: awaf334_Supplementary_Data [file awaf334_supplementary_data.zip]

Archive with 7 entries (7 files):
- brain-2025-01179-File007.pdf
- brain-2025-01179-File008.mp4
- brain-2025-01179-File009.mp4
- brain-2025-01179-File010.mp4
- brain-2025-01179-File011.mp4
- brain-2025-01179-File012.mp4
- brain-2025-01179-File013.mp4
